# Supplementary material for: Marine resource abundance drove pre-agricultural population increase in Stone Age Scandinavia
Source: Nat Commun. 2020 Apr 24;11:2006. doi: 10.1038/s41467-020-15621-1 (PMC7181652; doi:10.1038/s41467-020-15621-1)
Supplement: Supplementary file 3 — Supplementary Dataset 1 [file 41467_2020_15621_MOESM3_ESM.xlsx]

## Sheet: Table S4
Supplementary Dataset 1 I Holocene stable isotope data obtained from bone collagen from human and dog remains from Denmark
Site name	Cultural		Species	14C		Average		Site name	Cultural		Species	14C		Average			Site name	Cultural		Species	14C		Average			Site name	Cultural		Species	14C		Average
	epoch				δ13C	δ15N			epoch				δ13C	δ15N				epoch				δ13C	δ15N				epoch				δ13C	δ15N
Argus	(k)	BCH198: 32a+b	human		-15.17	16.95		Dyrholm	E	Poz-17034 / ACQ59:16+26	human	6680 ± 50	-10.83	13.27			Rødhals	N	AAR-8552	human M	5360 ± 50	-11.6533	12.735			Klokkehøj	N	K-3012 / BCH198:24a+b	human	4250 ± 90	-20.24	9.55
Argus	(k)	AAR-8856	human		-15.1	16.93		Ertebølle	E	AAR-8555 / E. 2842	human	5790 ± 30	-15.235	13.33			Flixton School	N	AAR-7669 / FL9301UF	dog	4990 ± 50	-21.0967	6.01			Klokkehøj	N	K-3014 / SHg1150	human	4200 ± 90	-20.11	9.18
Argus	(k)	AAR-8857	human		-15.18	14.77		Korsør Glasværk	E	K-4185 / BCH198:44a+b	human	6180 ± 95	-11.33	14.22			Veksø Mose	N	Poz-17006+17030 / BCH198:13a+b	human F	4985 ± 27	-20.53	9.6			Bjørnsholm	N	K-5820 / T2 (M70907)	human (M)	4130 ± 65	-19.76	10.19
Argus	K	K-4354 / AS 7/01, F 58-54	human F	7080 ± 75	-14.3	12.8		Korsør Nor, inhumation	E	AAR-10246 / BCH206:13+20	human	6263 ± 36	-15.93	12.26			Bodal K	N	AAR-6826 / 29-03-00; AS 02/01	human M	4970 ± 60	-21.4967	9.705			Kassemose	N	K-4592 / M71190	human M	3980 ± 60	-20.51	8.87
Argus	(k)	AAR-8858	human F		-14.475	13.405		Melby	E	AAR-8551 / AS 18/73	human M	6280 ± 35	-10.7233	13.27			Ferle Enge	N	K-6299 / BCH199:16+44	human F	4940 ± 95	-22.58	9.29			Aldersro X622	N	Poz-17023 / ACQ59:9+28	human	3950 ± 35	-20.08	9.31
Argus	(k)	AAR-8859	human M		-17.265	13.455		Møllegabet	E	K-6040 / BCH200:19+39	human	6170 ± 85	-12.64	15.67			Tagmosegård	N	K-6297 / BCH199:49	human	4920 ± 95	-22.44	8.89			Aldersro X621	N	Poz-17033 / ACQ59:20+31	human	3855 ± 35	-20.11	8.46
Argus	(k)	F 58-54 b	human M		-16.26	12.73		Norsminde	E	AAR-8556	human	5800 ± 35	-11.755	15.32			Trudstrupgård	N	AAR-6881 / KAM 20724	human M	4870 ± 45	-20.6667	9.46			Trudstrupgård 2	N	AAR-8614 / KAM 5694	human M	3715 ± 25	-19.9	9.3
Blak II	K	Ka-6454 / ACQ59:23+36	human	7440 ± 90	-17.86	12.81		Vængesø I	E	AAR-4499 / BCH198:33a+b	human	5805 ± 45	-11.7	15.3			Hesselbjerggårds Mose	N	AAR-7310 / 1943	human	4867 ± 32	-20.46	9.84			Hulbjerg	N	K-6042 / T5	human	3680 ± 65	-20.8	10.6
Tybrind Vig Female	K	K-3558 / BCH195:20+36	human F	6740 ± 80	-15.65	13.42		Bodal K	E	AAR-4765 / BCH198:12a+b	human	6275 ± 50	-16.11	13.41			Ulkestrup Lyng U	N	AAR-7196 / ZMK 83/1988	human	4820 ± 38	-20.12	9.22			Nissehøj	N	K-6101 / T3 (M70957)	human	3620 ± 90	-20.3	8.4
Tybrind Vig Child	K	BCH198:27a+b	human		-14.72	16.44		Bodal AL	E	AAR-4767 / 32176	dog	5765 ± 45	-13.4567	9.995			Hallebygård	N	Poz-17025 / ACQ59:17+27	human M	4800 ± 40	-21.07	9.85			Føllenslev	N	K-3747 / BCH198:46a+b	human M	3530 ± 120	-20.73	9.43
Tybrind Vig, individual 1	K	AAR-9341 / AAR-9341	human M	6820 ± 55	-11.51	16.26			Mesolithic	gudumlund	117		-10.5537	13.0517			Pandebjerg	N	Poz-17032 / ACQ59:10+39	human	4770 ± 40	-18.76	11.42						Late Neolithic	005	-19.5069	8.31076
Tybrind Vig, individual 2	K	AAR-9342 / AAR-9342	human (F)	6905 ± 55	-11.13	16.27			Ertebolle	hedegard	119		-16.0141	13.6019			Porsmose	N	K-3748 / Hg24297	human M	4710 ± 90	-20.37	8.64						Late Neolithic	051	-19.012	8.0334
Carstensminde	K	AAR-4092	dog	7280 ± 45	-13.8267	12.97			Ertebolle	ertebolle	125		-14.9178	13.2617			Kongemose B	N	AAR-7195 / 31176	dog	4690 ± 41	-20.2833	9.2						Late Neolithic	052	-19.081	8.04262
Argus	(k)	ZMK 112/1956	dog		-14.34	11.27											Sigersdal B	N	K-3745 / BCH198:57+23	human F	4680 ± 75	-19.21	10.46						Late Neolithic	053	-19.525	8.427
																	Ulkestrup Lyng M	N	AAR-7673 / ZMK 15/1985	dog	4680 ± 48	-22.6733	8.31						Late Neolithic	157	-20.226	8.94334
																	Boelkilde	N	K-4593 / T4	human M	4670 ± 65	-19.7	12						Late Neolithic	161	-20.5302	10.6765
N=	14			gem.	-14.7705	14.32											Sigersdal A	N	K-3744 / BCH198:5a+b	human F	4650 ± 140	-20.41	10						Late Neolithic	163	-20.2139	9.68874
				stdev	1.84947	1.89394				N=	12						Bjørnsholm	N	K-5819 / T1 (M70906)	human (F)	4600 ± 75	-19.7	9.5						Late Neo/BA	183	-19.1992	10.9409
																	Øgårde boat III	N	K-3746 / ACQ59:8+38	human (M)	4570 ± 60	-20.08	9.21
												gem.	-13.0232	13.5582			Klokkehøj	N	K-2954 / SHg1143	human	4550 ± 65	-19.68	9.74
												stdev	2.2274	1.53492			Østrup homo II	N	AAR-10248 / BCH198:34a+b	human	4523 ± 37	-19.41	10.51				N=	18
																	Bjørnsholm	N	AAR-4028 / BCH198:20a+b	human	4490 ± 55	-20.89	7.38							gem.	-19.9908	9.24185
																	Jorløse Mose	N	K-6302 / BCH199:17+45	human M	4430 ± 90	-20.5	10.76							stdev	0.541568	0.907718
																				EN	047	-19.914	9.71542
																				EN	048	-18.593	8.77755
																				EN	049	-18.032	8.9313
																				EN	124	-19.786	9.34981
																				EN	171	-20.7047	8.84488
																				E/M Neolithic	044	-18.865	10.069
																				Early/Middle Neolithic	146	-20.2451	9.96584
																				Middle Neolithic	136	-20.8675	8.51082
																				Middle Neolithic	150	-20.2671	9.70612
																				Middle Neolithic/Single Grave	004	-20.2375	8.54649
																				Middle Neo/SGK	148	-20.6968	9.43005
																				SGK	020	-20.4219	10.6334
																				SGK	021	-20.5449	8.35056
																				SGK	045	-20.006	9.56475
																				SGK	095	-20.436	8.64943
																				SGK	106	-20.1967	9.01169
																				SGK	131	-20.149	8.57931
																				SGK	149	-20.2039	10.066
																				SGK	153	-20.488	8.84927
																		N=	42		gem.	-20.1056	9.45909
																					stdev	1.62932	1.13634
